# Supplementary material for: Identification of the Francisella novicida FTN_0096 as a factor involved in intracellular replication and host response
Source: PLoS One. 2025 Aug 1;20(8):e0329626. doi: 10.1371/journal.pone.0329626 (PMC12316277; doi:10.1371/journal.pone.0329626)
Supplement: S1 Data — This file contains the raw measurements for the experiments described in the manuscript, with separate tabs corresponding to each figure. (XLSX) [file pone.0329626.s001.xlsx]

## Sheet: Fig 1
LDH Assay
	Wild Type	A5-6	A11-6	B23-6	C19-4	D3-7	E12-3	F10-3	I27-3	G7-7	I30-6	J9-6	J10-8	J30-2
1st	52	18	20	20	35	14	25	15	16	22	14	13	17	21
2nd	50	16	21	23	30	16	26	13	16	26	16	18	13	22
3rd	53	16	20	19	37	16	23	18	22	19	19	20	15	21
Mean	51.6667	16.6667	20.3333	20.6667	34	15.3333	24.6667	15.3333	18	22.3333	16.3333	18	15	21.3333
SD	1.52753	1.1547	0.57735	2.08167	3.60555	1.1547	1.52753	2.51661	3.4641	3.51188	2.51661	3.4641	2	9.85988

## Sheet: Fig 2
CFU (HeLa-FcγRII cell)
	Wild Type			FTN_0096			FTN_0096/0096
12h	8900000	2600000	2200000	400000	500000	200000	17100000	16000000	16000000
24h	11300000	10500000	3400000	700000	300000	1800000	16000000	28400000	14600000
48h	9600000	15000000	26000000	1400000	1400000	800000	21300000	30000000	22400000
Mean	WT	FTN_0096	FTN_0096/0096
12h	4.56667e+06	366667	1.63667e+07
24h	8400000	933333	1.96667e+07
48h	1.68667e+07	1200000	2.45667e+07
SD
12h	3.7581e+06	152753	635085
24h	4.34856e+06	776745	7.59561e+06
48h	8.35783e+06	346410	4.73744e+06

## Sheet: Fig 3
LAMP-1 (HeLa-FcγRII cell)
	Wild Type			FTN_0096
2h	53	40	32	83	77	79
6h	34	41	41	86	80	77
12h	34	25	22	77	85	93
24h	17	24	41	75	90	92
Mean	Wild Type	FTN_0096
2h	41.6667	79.6667
6h	38.6667	81
12h	27	85
24h	27.3333	85.6667
SD	Wild Type	FTN_0096
2h	10.5987	3.05505
6h	4.04145	4.58258
12h	6.245	8
24h	12.3423	9.29157
Lysotracker (HeLa-FcγRII cell)
	Wild Type			FTN_0096
2h	5	6	4	50	51	48
6h	3	5	3	49	50	52
Mean	Wild Type	FTN_0096
2h	5	49.6667
6h	3.66667	50.3333
SD	Wild Type	FTN_0096
2h	1	1.52753
6h	1.1547	1.52753

## Sheet: Fig 4
Mitochondria (HeLa-FcγRII cell)
	Wild Type			FTN_0096
2h	3	5	3	78	72	76
6h	2	1	1	83	80	81
Mean	Wild Type	FTN_0096
2h	3.66667	75.3333
6h	1.33333	81.3333
SD	Wild Type	FTN_0096
2h	1.1547	3.05505
6h	0.57735	1.52753
Golgi complex (HeLa-FcγRII cell)
	Wild Type			FTN_0096
2h	5	4	5	70	68	68
6h	2	1	3	76	71	69
12h	1	1	1	84	88	79
Mean	Wild Type	FTN_0096
2h	4.66667	68.6667
6h	2	72
12h	1	83.6667
SD	Wild Type	FTN_0096
2h	0.57735	1.1547
6h	1	3.60555
12h	0	4.50925

## Sheet: Fig 5
CFU (THP-1 cell)
	Wild Type			FTN_0096			FTN_0096/0096
12h	19900000	18400000	18400000	3000000	10900000	9300000	22300000	22300000	19900000
24h	24300000	23900000	21500000	11200000	3200000	12800000	20800000	23000000	16100000
48h	25700000	59000000	42300000	3000000	1300000	9200000	50000000	28000000	29000000
Mean	WT	FTN_0096	FTN_0096/0096
12h	18900000	7.73333e+06	21500000
24h	2.32333e+07	9.06667e+06	1.99667e+07
48h	4.23333e+07	4500000	3.56667e+07
SD
12h	866025	4.17652e+06	1.38564e+06
24h	1.51438e+06	5.14328e+06	3.52467e+06
48h	1.665e+07	4.15812e+06	1.24231e+07

## Sheet: Fig 6
LAMP-1 (THP-1)
	Wild Type			FTN_0096
2h	23	26	32	71	77	67
6h	28	30	35	66	70	75
12h	31	32	33	79	73	82
24h	39	29	31	84	75	79
Mean	Wild type	FTN_0096
2h	27	71.6667
6h	31	70.3333
12h	32	78
24h	33	79.3333
SD	Wild Type	FT_0096
2h	4.58258	5.03322
6h	3.60555	4.50925
12h	1	4.58258
24h	5.2915	4.50925
Lysotracker (THP-1 cell)
	Wild Type			FTN_0096
2h	5	4	5	51	50	48
6h	6	5	6	58	55	57
Mean	Wild Type	FTN_0096
2h	4.66667	49.6667
6h	5.66667	56.6667
SD	Wild Type	FTN_0096
2h	0.57735	1.52753
6h	0.57735	1.52753

## Sheet: Fig 7
Mitochondria (THP-1 cell)
	Wild Type			FTN_0096
2h	4	6	3	63	59	57
6h	0	1	1	75	80	77
Mean	Wild Type	FTN_0096
2h	4.33333	59.6667
6h	0.666667	77.3333
SD	Wild Type	FTN_0096
2h	1.52753	3.05505
6h	0.57735	2.51661
Golgi complex (THP-1 cell)
	Wild Type			FTN_0096
2h	12	10	14	63	60	66
6h	8	8	6	75	71	69
12h	6	4	3	80	81	84
Mean	Wild Type	FTN_0096
2h	12	63
6h	7.33333	71.6667
12h	4.33333	81.6667
SD	Wild Type	FTN_0096
2h	2	3
6h	1.1547	3.05505
12h	1.52753	2.08167
